# Supplementary material for: Nephroprotective Effects of Tanacetum balsamita Extract on Metabolic-Induced Renal Injury (MIRI) in Rats
Source: Curr Issues Mol Biol. 2025 Apr 21;47(4):293. doi: 10.3390/cimb47040293 (PMC12026245; doi:10.3390/cimb47040293)
Supplement: Supplementary file 1 [file cimb-47-00293-s001.zip]

Archive with 1 entries (1 files):
- cimb-3568998-supplementary.pdf
